# Supplementary material for: Transcriptome Analysis of Canine Cutaneous Melanoma and Melanocytoma Reveals a Modulation of Genes Regulating Extracellular Matrix Metabolism and Cell Cycle
Source: Sci Rep. 2017 Jul 25;7:6386. doi: 10.1038/s41598-017-06281-1 (PMC5526991; doi:10.1038/s41598-017-06281-1)
Supplement: Supplementary file 2 — Supplementary Table 3 [file 41598_2017_6281_MOESM2_ESM.xls]

## Sheet: 1_NETWORK STATS
NEWWORK STATS
number of nodes	60
number of edges	70
average node degree	2.33
clustering coefficient	0.939
expected number of edges	3
PPI enrichment p-value	0

## Sheet: 2_KEGG
KEGG ENRICHMENT
#pathway ID	pathway description	observed gene count	false discovery rate	matching proteins in your network (IDs)	matching proteins in your network (labels)
4512	ECM-receptor interaction	9	1.22e-09	ENSCAFP00000001251,ENSCAFP00000001295,ENSCAFP00000018017,ENSCAFP00000021825,ENSCAFP00000021860,ENSCAFP00000025056,ENSCAFP00000029400,ENSCAFP00000029402,ENSCAFP00000038373	COL11A1,COL11A2,COL1A1,COL1A2,COL3A1,COL5A1,COL5A2,COL6A3,THBS2
4974	Protein digestion and absorption	8	1.82e-08	ENSCAFP00000001295,ENSCAFP00000018017,ENSCAFP00000021825,ENSCAFP00000021860,ENSCAFP00000025056,ENSCAFP00000029400,ENSCAFP00000029402,ENSCAFP00000038373	COL11A1,COL11A2,COL1A1,COL1A2,COL3A1,COL5A1,COL5A2,COL6A3
5146	Amoebiasis	8	8.33e-08	ENSCAFP00000001295,ENSCAFP00000021825,ENSCAFP00000021860,ENSCAFP00000025056,ENSCAFP00000027512,ENSCAFP00000029400,ENSCAFP00000029402,ENSCAFP00000038373	COL11A1,COL11A2,COL1A1,COL1A2,COL3A1,COL5A1,COL5A2,NOS2
4510	Focal adhesion	9	6.27e-07	ENSCAFP00000001251,ENSCAFP00000001295,ENSCAFP00000018017,ENSCAFP00000021825,ENSCAFP00000021860,ENSCAFP00000025056,ENSCAFP00000029400,ENSCAFP00000029402,ENSCAFP00000038373	COL11A1,COL11A2,COL1A1,COL1A2,COL3A1,COL5A1,COL5A2,COL6A3,THBS2
4151	PI3K-Akt signaling pathway	10	2.22e-06	ENSCAFP00000001251,ENSCAFP00000001295,ENSCAFP00000013655,ENSCAFP00000018017,ENSCAFP00000021825,ENSCAFP00000021860,ENSCAFP00000025056,ENSCAFP00000029400,ENSCAFP00000029402,ENSCAFP00000038373	COL11A1,COL11A2,COL1A1,COL1A2,COL3A1,COL5A1,COL5A2,COL6A3,CREB3L1,THBS2
4611	Platelet activation	7	4.1e-06	ENSCAFP00000001295,ENSCAFP00000021825,ENSCAFP00000021860,ENSCAFP00000025056,ENSCAFP00000029400,ENSCAFP00000029402,ENSCAFP00000038373	COL11A1,COL11A2,COL1A1,COL1A2,COL3A1,COL5A1,COL5A2

## Sheet: 3_PFAM
PFAM ENRICHMENT
#pathway ID	pathway description	observed gene count	false discovery rate	matching proteins in your network (IDs)	matching proteins in your network (labels)
PF01391	Collagen triple helix repeat (20 copies)	11	5.68e-13	ENSCAFP00000001295,ENSCAFP00000016122,ENSCAFP00000018017,ENSCAFP00000018926,ENSCAFP00000021825,ENSCAFP00000021860,ENSCAFP00000025056,ENSCAFP00000029400,ENSCAFP00000029402,ENSCAFP00000035955,ENSCAFP00000038373	COL11A1,COL11A2,COL16A1,COL1A1,COL1A2,COL20A1,COL3A1,COL5A1,COL5A2,COL6A3,COL8A1
PF01410	Fibrillar collagen C-terminal domain	7	1.28e-12	ENSCAFP00000001295,ENSCAFP00000021825,ENSCAFP00000021860,ENSCAFP00000025056,ENSCAFP00000029400,ENSCAFP00000029402,ENSCAFP00000038373	COL11A1,COL11A2,COL1A1,COL1A2,COL3A1,COL5A1,COL5A2
PF00093	von Willebrand factor type C domain	4	0.00205	ENSCAFP00000001251,ENSCAFP00000021825,ENSCAFP00000021860,ENSCAFP00000025056	COL1A1,COL3A1,COL5A2,THBS2
PF00092	von Willebrand factor type A domain	4	0.0137	ENSCAFP00000000981,ENSCAFP00000018017,ENSCAFP00000018787,ENSCAFP00000018926	C2,COCH,COL20A1,COL6A3
PF00090	Thrombospondin type 1 domain	4	0.0224	ENSCAFP00000000462,ENSCAFP00000001251,ENSCAFP00000008373,ENSCAFP00000012337	ADAMTS2,ISM1,SPON1,THBS2

## Sheet: 4_INTERPRO
INTERPRO ENRICHMENT
#pathway ID	pathway description	observed gene count	false discovery rate	matching proteins in your network (IDs)
IPR008160	Collagen triple helix repeat	11	1.27e-12	ENSCAFP00000001295,ENSCAFP00000016122,ENSCAFP00000018017,ENSCAFP00000018926,ENSCAFP00000021825,ENSCAFP00000021860,ENSCAFP00000025056,ENSCAFP00000029400,ENSCAFP00000029402,ENSCAFP00000035955,ENSCAFP00000038373
IPR000885	Fibrillar collagen, C-terminal	7	2.88e-12	ENSCAFP00000001295,ENSCAFP00000021825,ENSCAFP00000021860,ENSCAFP00000025056,ENSCAFP00000029400,ENSCAFP00000029402,ENSCAFP00000038373
IPR001791	Laminin G domain	6	0.000105	ENSCAFP00000001251,ENSCAFP00000001295,ENSCAFP00000016122,ENSCAFP00000018926,ENSCAFP00000029402,ENSCAFP00000038373
IPR013320	Concanavalin A-like lectin/glucanase domain	7	0.00559	ENSCAFP00000001251,ENSCAFP00000001295,ENSCAFP00000012007,ENSCAFP00000016122,ENSCAFP00000018926,ENSCAFP00000029402,ENSCAFP00000038373
IPR001007	VWFC domain	4	0.014	ENSCAFP00000001251,ENSCAFP00000021825,ENSCAFP00000021860,ENSCAFP00000025056
					matching proteins in your network (labels)
					COL11A1,COL11A2,COL16A1,COL1A1,COL1A2,COL20A1,COL3A1,COL5A1,COL5A2,COL6A3,COL8A1
					COL11A1,COL11A2,COL1A1,COL1A2,COL3A1,COL5A1,COL5A2
					COL11A1,COL11A2,COL16A1,COL20A1,COL5A1,THBS2
					COL11A1,COL11A2,COL16A1,COL20A1,COL5A1,RYR3,THBS2
					COL1A1,COL3A1,COL5A2,THBS2

## Sheet: 5_BP_HUMAN
#pathway ID	pathway description	observed gene count	false discovery rate	matching proteins in your network (IDs)	matching proteins in your network (labels)
GO.0030198	extracellular matrix organization	17	2.2e-13	ENSP00000206423,ENSP00000216286,ENSP00000225964,ENSP00000261037,ENSP00000262424,ENSP00000295550,ENSP00000297268,ENSP00000304408,ENSP00000346537,ENSP00000351767,ENSP00000359114,ENSP00000360882,ENSP00000362776,ENSP00000364000,ENSP00000369071,ENSP00000386043,ENSP00000434939	CCDC80,COL11A1,COL16A1,COL1A1,COL1A2,COL20A1,COL3A1,COL5A1,COL5A2,COL6A3,COL8A1,CREB3L1,CRISPLD2,LTBP1,NID2,POSTN,SMOC2
GO.0030574	collagen catabolic process	11	2.48e-13	ENSP00000225964,ENSP00000251582,ENSP00000261037,ENSP00000295550,ENSP00000297268,ENSP00000304408,ENSP00000307513,ENSP00000359114,ENSP00000360882,ENSP00000362776,ENSP00000364000	ADAMTS2,COL11A1,COL16A1,COL1A1,COL1A2,COL3A1,COL5A1,COL5A2,COL6A3,COL8A1,MRC2
GO.0030199	collagen fibril organization	8	1.72e-10	ENSP00000225964,ENSP00000231004,ENSP00000251582,ENSP00000297268,ENSP00000304408,ENSP00000359114,ENSP00000360882,ENSP00000364000	ADAMTS2,COL11A1,COL1A1,COL1A2,COL3A1,COL5A1,COL5A2,LOX
GO.0022617	extracellular matrix disassembly	9	3.53e-08	ENSP00000225964,ENSP00000261037,ENSP00000295550,ENSP00000297268,ENSP00000304408,ENSP00000359114,ENSP00000360882,ENSP00000362776,ENSP00000364000	COL11A1,COL16A1,COL1A1,COL1A2,COL3A1,COL5A1,COL5A2,COL6A3,COL8A1
GO.0071230	cellular response to amino acid stimulus	5	0.000302	ENSP00000225964,ENSP00000297268,ENSP00000304408,ENSP00000362776,ENSP00000364000	COL16A1,COL1A1,COL1A2,COL3A1,COL5A2
GO.0044712	single-organism catabolic process	13	0.000345	ENSP00000225964,ENSP00000251582,ENSP00000261037,ENSP00000263038,ENSP00000295550,ENSP00000297268,ENSP00000304408,ENSP00000307513,ENSP00000327251,ENSP00000359114,ENSP00000360882,ENSP00000362776,ENSP00000364000	ADAMTS2,COL11A1,COL16A1,COL1A1,COL1A2,COL3A1,COL5A1,COL5A2,COL6A3,COL8A1,MRC2,NOS2,PHYH
GO.0001568	blood vessel development	8	0.0209	ENSP00000188790,ENSP00000225964,ENSP00000231004,ENSP00000254661,ENSP00000261037,ENSP00000297268,ENSP00000304408,ENSP00000360882	COL1A1,COL1A2,COL3A1,COL5A1,COL8A1,FAP,LOX,RAMP1
GO.0043588	skin development	6	0.0209	ENSP00000225964,ENSP00000251582,ENSP00000297268,ENSP00000304408,ENSP00000360882,ENSP00000364000	ADAMTS2,COL1A1,COL1A2,COL3A1,COL5A1,COL5A2
GO.1903225	negative regulation of endodermal cell differentiation	2	0.0209	ENSP00000360882,ENSP00000364000	COL5A1,COL5A2
GO.0001944	vasculature development	8	0.0264	ENSP00000188790,ENSP00000225964,ENSP00000231004,ENSP00000254661,ENSP00000261037,ENSP00000297268,ENSP00000304408,ENSP00000360882	COL1A1,COL1A2,COL3A1,COL5A1,COL8A1,FAP,LOX,RAMP1
GO.0001503	ossification	6	0.0423	ENSP00000225964,ENSP00000307513,ENSP00000359114,ENSP00000364000,ENSP00000364694,ENSP00000434939	ASPN,COL11A1,COL1A1,COL5A2,CREB3L1,MRC2

## Sheet: 6_MF_HUMAN
#pathway ID	pathway description	observed gene count	false discovery rate	matching proteins in your network (IDs)	matching proteins in your network (labels)
GO.0005201	extracellular matrix structural constituent	6	4.86e-05	ENSP00000225964,ENSP00000297268,ENSP00000304408,ENSP00000359114,ENSP00000360882,ENSP00000364000	COL11A1,COL1A1,COL1A2,COL3A1,COL5A1,COL5A2
GO.0048407	platelet-derived growth factor binding	4	4.86e-05	ENSP00000225964,ENSP00000297268,ENSP00000304408,ENSP00000360882	COL1A1,COL1A2,COL3A1,COL5A1
GO.0008201	heparin binding	7	0.0002	ENSP00000206423,ENSP00000223061,ENSP00000262424,ENSP00000346537,ENSP00000355751,ENSP00000360882,ENSP00000369071	CCDC80,COL5A1,CRISPLD2,PCOLCE,POSTN,SMOC2,THBS2
GO.0032403	protein complex binding	10	0.000959	ENSP00000188790,ENSP00000216286,ENSP00000216361,ENSP00000223061,ENSP00000269243,ENSP00000304408,ENSP00000307513,ENSP00000360076,ENSP00000360882,ENSP00000362776	COCH,COL16A1,COL3A1,COL5A1,FAP,MRC2,MYH10,NID2,PCOLCE,SGIP1
GO.0019838	growth factor binding	5	0.00256	ENSP00000225964,ENSP00000297268,ENSP00000304408,ENSP00000360882,ENSP00000386043	COL1A1,COL1A2,COL3A1,COL5A1,LTBP1
GO.0008237	metallopeptidase activity	6	0.0028	ENSP00000188790,ENSP00000241305,ENSP00000251582,ENSP00000348308,ENSP00000348912,ENSP00000369979	ADAM33,ADAMTS2,CPXM1,CPXM2,FAP,MMP23B
GO.0005518	collagen binding	4	0.00282	ENSP00000216286,ENSP00000216361,ENSP00000223061,ENSP00000307513	COCH,MRC2,NID2,PCOLCE
GO.0050839	cell adhesion molecule binding	5	0.0118	ENSP00000188790,ENSP00000304408,ENSP00000360882,ENSP00000362776,ENSP00000369071	COL16A1,COL3A1,COL5A1,FAP,POSTN
GO.0005178	integrin binding	4	0.0185	ENSP00000188790,ENSP00000304408,ENSP00000360882,ENSP00000362776	COL16A1,COL3A1,COL5A1,FAP
GO.0046872	metal ion binding	24	0.0185	ENSP00000216286,ENSP00000222803,ENSP00000225964,ENSP00000231004,ENSP00000241305,ENSP00000251582,ENSP00000263038,ENSP00000297268,ENSP00000304408,ENSP00000316891,ENSP00000327251,ENSP00000332170,ENSP00000346537,ENSP00000348308,ENSP00000348912,ENSP00000355751,ENSP00000359114,ENSP00000360882,ENSP00000364000,ENSP00000364694,ENSP00000369979,ENSP00000373884,ENSP00000378635,ENSP00000386043	ADAM33,ADAMTS2,ASPN,COL11A1,COL1A1,COL1A2,COL3A1,COL5A1,COL5A2,CPXM1,CPXM2,DRP2,FKBP14,LIMCH1,LOX,LTBP1,MMP23B,NID2,NOS2,P4HA3,PHYH,RYR3,SMOC2,THBS2
GO.0043167	ion binding	30	0.0204	ENSP00000206423,ENSP00000216286,ENSP00000222803,ENSP00000223061,ENSP00000225964,ENSP00000231004,ENSP00000241305,ENSP00000251582,ENSP00000262424,ENSP00000263038,ENSP00000269243,ENSP00000297268,ENSP00000304408,ENSP00000316891,ENSP00000327251,ENSP00000332170,ENSP00000346537,ENSP00000348308,ENSP00000348912,ENSP00000349017,ENSP00000359114,ENSP00000360076,ENSP00000360882,ENSP00000364000,ENSP00000364694…	ABCC11,ADAM33,ADAMTS2,ASPN,CCDC80,COL11A1,COL1A1,COL1A2,COL3A1,COL5A1,COL5A2,CPXM1,CPXM2,CRISPLD2,DRP2,FKBP14,LIMCH1,LOX,LTBP1,MMP23B,MYH10,NID2,NOS2,P4HA3,PCOLCE,PHYH,POSTN,RYR3,SGIP1,SMOC2
GO.0044877	macromolecular complex binding	11	0.0275	ENSP00000188790,ENSP00000216286,ENSP00000216361,ENSP00000223061,ENSP00000269243,ENSP00000304408,ENSP00000307513,ENSP00000360076,ENSP00000360882,ENSP00000362776,ENSP00000434939	COCH,COL16A1,COL3A1,COL5A1,CREB3L1,FAP,MRC2,MYH10,NID2,PCOLCE,SGIP1

## Sheet: 7_CC_HUMAN
#pathway ID	pathway description	observed gene count	false discovery rate	matching proteins in your network (IDs)	matching proteins in your network (labels)
GO.0005578	proteinaceous extracellular matrix	20	6.01e-19	ENSP00000206423,ENSP00000216286,ENSP00000216361,ENSP00000225964,ENSP00000231004,ENSP00000251582,ENSP00000261037,ENSP00000262424,ENSP00000295550,ENSP00000297268,ENSP00000304408,ENSP00000346537,ENSP00000348308,ENSP00000355751,ENSP00000359114,ENSP00000362776,ENSP00000364000,ENSP00000364694,ENSP00000369071,ENSP00000386043	ADAMTS2,ASPN,CCDC80,COCH,COL11A1,COL16A1,COL1A1,COL1A2,COL3A1,COL5A2,COL6A3,COL8A1,CRISPLD2,LOX,LTBP1,MMP23B,NID2,POSTN,SMOC2,THBS2
GO.0044420	extracellular matrix component	12	1.92e-13	ENSP00000206423,ENSP00000216286,ENSP00000225964,ENSP00000261037,ENSP00000295550,ENSP00000297268,ENSP00000304408,ENSP00000346537,ENSP00000355751,ENSP00000359114,ENSP00000364000,ENSP00000386043	CCDC80,COL11A1,COL1A1,COL1A2,COL3A1,COL5A2,COL6A3,COL8A1,LTBP1,NID2,SMOC2,THBS2
GO.0005581	collagen trimer	11	2.21e-13	ENSP00000225964,ENSP00000231004,ENSP00000261037,ENSP00000295550,ENSP00000297268,ENSP00000304408,ENSP00000351767,ENSP00000359114,ENSP00000360882,ENSP00000362776,ENSP00000364000	COL11A1,COL16A1,COL1A1,COL1A2,COL20A1,COL3A1,COL5A1,COL5A2,COL6A3,COL8A1,LOX
GO.0098644	complex of collagen trimers	8	2.21e-13	ENSP00000225964,ENSP00000261037,ENSP00000295550,ENSP00000297268,ENSP00000304408,ENSP00000359114,ENSP00000360882,ENSP00000364000	COL11A1,COL1A1,COL1A2,COL3A1,COL5A1,COL5A2,COL6A3,COL8A1
GO.0005788	endoplasmic reticulum lumen	12	3.65e-11	ENSP00000222803,ENSP00000225964,ENSP00000261037,ENSP00000295550,ENSP00000297268,ENSP00000304408,ENSP00000332170,ENSP00000351767,ENSP00000359114,ENSP00000360882,ENSP00000362776,ENSP00000364000	COL11A1,COL16A1,COL1A1,COL1A2,COL20A1,COL3A1,COL5A1,COL5A2,COL6A3,COL8A1,FKBP14,P4HA3
GO.0005583	fibrillar collagen trimer	6	6.66e-11	ENSP00000225964,ENSP00000297268,ENSP00000304408,ENSP00000359114,ENSP00000360882,ENSP00000364000	COL11A1,COL1A1,COL1A2,COL3A1,COL5A1,COL5A2
GO.0098643	banded collagen fibril	6	6.66e-11	ENSP00000225964,ENSP00000297268,ENSP00000304408,ENSP00000359114,ENSP00000360882,ENSP00000364000	COL11A1,COL1A1,COL1A2,COL3A1,COL5A1,COL5A2
GO.0005576	extracellular region	34	1.22e-08	ENSP00000085219,ENSP00000188790,ENSP00000206423,ENSP00000216286,ENSP00000216361,ENSP00000223061,ENSP00000225964,ENSP00000241305,ENSP00000251582,ENSP00000254661,ENSP00000261037,ENSP00000262487,ENSP00000269243,ENSP00000278360,ENSP00000294794,ENSP00000295550,ENSP00000297267,ENSP00000297268,ENSP00000304408,ENSP00000346537,ENSP00000348308,ENSP00000349017,ENSP00000351767,ENSP00000358714,ENSP00000359114…	ABCC11,ADAMTS2,ANGPTL2,ASPN,CCDC80,CD22,CFB,CKAP4,COCH,COL11A1,COL16A1,COL1A1,COL1A2,COL20A1,COL3A1,COL5A2,COL6A3,COL8A1,CPXM1,CPXM2,FAP,FNDC1,ISM1,LTBP1,MMP23B,MYH10,NID2,OLFML2B,PAMR1,PCOLCE,POSTN,PRSS35,RAMP1,SMOC2
GO.0044421	extracellular region part	30	1.26e-07	ENSP00000085219,ENSP00000188790,ENSP00000206423,ENSP00000216286,ENSP00000216361,ENSP00000223061,ENSP00000225964,ENSP00000241305,ENSP00000251582,ENSP00000254661,ENSP00000261037,ENSP00000269243,ENSP00000295550,ENSP00000297268,ENSP00000304408,ENSP00000346537,ENSP00000348308,ENSP00000349017,ENSP00000351767,ENSP00000355751,ENSP00000359114,ENSP00000362524,ENSP00000362776,ENSP00000364000,ENSP00000364694…	ABCC11,ADAMTS2,ANGPTL2,ASPN,CCDC80,CD22,CFB,CKAP4,COCH,COL11A1,COL16A1,COL1A1,COL1A2,COL20A1,COL3A1,COL5A2,COL6A3,COL8A1,CPXM1,CPXM2,FAP,LTBP1,MMP23B,MYH10,NID2,PCOLCE,POSTN,RAMP1,SMOC2,THBS2
GO.0044432	endoplasmic reticulum part	16	1.49e-06	ENSP00000222803,ENSP00000225964,ENSP00000261037,ENSP00000295550,ENSP00000297268,ENSP00000304408,ENSP00000332170,ENSP00000348308,ENSP00000351767,ENSP00000359114,ENSP00000360882,ENSP00000362776,ENSP00000364000,ENSP00000367265,ENSP00000373884,ENSP00000434939	CKAP4,COL11A1,COL16A1,COL1A1,COL1A2,COL20A1,COL3A1,COL5A1,COL5A2,COL6A3,COL8A1,CREB3L1,FKBP14,MMP23B,P4HA3,RYR3
GO.0005604	basement membrane	6	2.21e-05	ENSP00000206423,ENSP00000216286,ENSP00000261037,ENSP00000346537,ENSP00000355751,ENSP00000360882	CCDC80,COL5A1,COL8A1,NID2,SMOC2,THBS2
GO.0005783	endoplasmic reticulum	16	0.000195	ENSP00000222803,ENSP00000225964,ENSP00000261037,ENSP00000295550,ENSP00000297268,ENSP00000304408,ENSP00000332170,ENSP00000348308,ENSP00000351767,ENSP00000359114,ENSP00000360882,ENSP00000362776,ENSP00000364000,ENSP00000367265,ENSP00000373884,ENSP00000434939	CKAP4,COL11A1,COL16A1,COL1A1,COL1A2,COL20A1,COL3A1,COL5A1,COL5A2,COL6A3,COL8A1,CREB3L1,FKBP14,MMP23B,P4HA3,RYR3
GO.0005615	extracellular space	14	0.000417	ENSP00000188790,ENSP00000223061,ENSP00000225964,ENSP00000231004,ENSP00000241305,ENSP00000254661,ENSP00000295550,ENSP00000297268,ENSP00000304408,ENSP00000351767,ENSP00000362524,ENSP00000369071,ENSP00000369979,ENSP00000416561	ANGPTL2,CFB,COL1A1,COL1A2,COL20A1,COL3A1,COL6A3,CPXM1,CPXM2,FAP,LOX,PCOLCE,POSTN,RAMP1
GO.0005584	collagen type I trimer	2	0.000832	ENSP00000225964,ENSP00000297268	COL1A1,COL1A2
GO.0005588	collagen type V trimer	2	0.00234	ENSP00000360882,ENSP00000364000	COL5A1,COL5A2
GO.0012505	endomembrane system	20	0.0322	ENSP00000006101,ENSP00000222803,ENSP00000261037,ENSP00000262424,ENSP00000295550,ENSP00000297268,ENSP00000304408,ENSP00000332170,ENSP00000348308,ENSP00000351767,ENSP00000355751,ENSP00000359114,ENSP00000360076,ENSP00000360882,ENSP00000362776,ENSP00000364000,ENSP00000367265,ENSP00000369071,ENSP00000373884,ENSP00000434939	CKAP4,COL11A1,COL16A1,COL1A2,COL20A1,COL3A1,COL5A1,COL5A2,COL6A3,COL8A1,COPZ2,CREB3L1,CRISPLD2,FKBP14,MMP23B,P4HA3,POSTN,RYR3,SGIP1,THBS2
